# Supplementary material for: Anti-Fibrotic Effects of RF Electric Currents
Source: Int J Mol Sci. 2023 Jul 1;24(13):10986. doi: 10.3390/ijms241310986 (PMC10341950; doi:10.3390/ijms241310986)
Supplement: Supplementary file 1 [file ijms-24-10986-s001.zip]

Archive with 1 entries (1 files):
- ijms-2418291-supplementary.pdf
